# Supplementary material for: A review of the genetic spectrum of hereditary spastic paraplegias, inherited neuropathies and spinal muscular atrophies in Africans
Source: Orphanet J Rare Dis. 2022 Mar 24;17:133. doi: 10.1186/s13023-022-02280-2 (PMC8944057; doi:10.1186/s13023-022-02280-2)
Supplement: Supplementary file 1 — Additional file 1. Table A: Frequencies of genetic variants in African populations with HSP reviewed in gnomAD database. Table B: Frequencies of genetic variants in African populations with CMT reviewed in gnomAD database [file 13023_2022_2280_MOESM1_ESM.xlsx]

## Sheet: Sheet1
Supplementary Table A: Frequencies of Genetic variants in HSP in African populations reviewed in gnomAD database
North Africa
HSP type	Gene	HGVS nomenclature	Allele frequency
			gnomAD v2.1	gnomAD v3.1.1
SPG5	CYP7B1	c.538C>T (p.Arg112Ter)	0.0012	0.00050
SPG7	PGN	c.850_851 delTTinsC (p.Phe284ProfsTer44)	absent	absent
		c.1742_1744delTGG (p.Val581del)	absent	absent
		c.244_246delACA (p.Gln82del)	absent	absent
SPG11	KIAA1840	c.6100C>T (p.Arg2034Ter)	absent	0.000065
		c.733_734delAT (p.Met245fs)	0.000034	0.000047
		c.7029_7030insT (p.Val2344fs)	absent	absent
		c.1235C>T (p.Ser412Leu)	absent	absent
		c.1549_1550delCT (p.Leu517LeufsTer556c)	absent	absent
		c.1492C>T (p.Gln498Ter)	absent	absent
		c.3568A>T (p.Lys1190Ter)	absent	absent
		c.6349G>T(p.Glu2117Ter)	absent	absent
		c.6709del (p.Ala2237fs)	absent	absent
		c.5866+1G>A	absent	0.000015
SPG15	ZFYVE26	c.6011G>C (p.Ser2004Thr)	absent	absent
		c.1477C>T (p.Gln493Ter)	absent	absent
		c.2049delT (p.Phe683LeufsTer685)	absent	absent
		c.4312C>T (p.Arg1438Ter)	0.0000096	0.000020
		c.5485-1G>A	absent	absent
SPG26	B4GALNT1	c.898C>T (p.Arg300Cys)	0.00016	0.000024
		c.263dupG (p.Leu89ProfsTer13)	absent	0.000029
SPG28	DDHD1	c.1766G>A (p.Arg589Gln)	absent	absent
SPG35	FA2H	c.137G>A (p.Gly46Asp)	absent	absent
SPG48	AP5ZI	c.616C>T (p.Arg206Trp)	0.000092	0.00048
SPG46	GBA2	c.1888C>T (p.Arg630Trp)	0.0000029	0.000053
SPG51	AP4E1	Arg1105Ter	0.0000088	absent
SPG57	TFG	c.64C>T (p.Arg22Trp)	0.000011	absent
ARSACS	SACS	c.7739G>A (p.Trp2580Ter)	absent	absent
UK	CCT5	c.492A>G (p. His147Arg)	0.00038	0.0024
UK	RNF170	delEx4_7(1)	absent	absent
SPG76	CAPN1	c.884G>C (p.Arg295Pro)	absent	absent
		c.1579C>T (p.Gln527Ter)	absent	absent
SPOAN	KLC2	chr11:hg19:g.66024557_66024773del	absent	N/A
UK	ALS2	c.368G>A (p.Cys123Tyr)	absent	absent
SPG3A	ATL1	c.452T>C (p.Phe151Ser)	absent	absent
SPG4	SPAST	c.1495C>T (p.Arg499Cys)	absent	absent
		c.1211C>T p.Ser404Phe	absent	absent
		c.1324G>A (p.Glu442Lys)	absent	absent
Table A: sub-Saharan African populations
HSP type	Gene	HGVS nomenclature	Allele frequency
			gnomAD v2.1	gnomAD v3.1.1
SPG7	PGN	c.233T>A (p.Leu78Ter)	0.0023	0.0013
SPG11	KIAA1840	c.5769delT (p.Ser1923fs)	0.00025	0.00021
		c.6709del (p.Ala2237fs)	absent	absent
SPG35	FA2H	c.786+1G>A	absent	absent
SPG43	C19ORF12	c.187G>C (p.Ala63Pro)	0.00017	absent
SPG3A	ATL1	c.1246 C>T (p.Arg416Cys)	0.00054	absent
SPG10	KIF5A	c.1086G>C (p.Lys362Asn)	absent	absent
Supplementary Table B: Frequencies of Genetic variants in genetic neuropathies in African populations reviewed in gnomAD database
Disease	Gene	HGVS nomenclature	Allele frequency
			gnomAD v2.1	gnomAD v3.1.1
North Africa
CMT2B1	LMNA	c.892C>T (p.Arg298Cys)	0.000029	0.0000049
CMT4A	GDAP1	c.92G>A (p.Trp31Ter)	absent	absent
		c.233C>T (p.Pro78Leu)	absent	absent
		c.482G>A (p.Arg161His)	absent	absent
		c.581C >G (p.Ser194Ter)	0.000029	0.000023
		c.929G>C (p.Arg310Gln)	0.0000088	0.00021
CMT4B1	MTMR2	c.331dupA (p.Arg111Lysfs)	absent	absent
CMT4B2	MTMR13	c.3586C>T (p.Arg1196Ter)	0.000033	absent
		c.2875C>T (p.Gln956Ter)	absent	absent
CMT4C	SH3TC2	c. 2190delC (p.Glu731fs)	absent	absent
		c.1178-1G>A	absent	absent
		c.2710C>G (p.R904X)	0.000021	0.000068
		c.2860C>T (p.R954X)	0.0011	0.00095
CMT4F	PRX	c.1090C>T(p.Arg364Ter)	0.000002970	0.0005654
CMT4H	FGD4	c.514_515insG (p.Ala172fs)	absent	absent
		c.893T>C (p.Met298Thr)	0.0000088	absent
		c.1325G>A (p.Arg442His)	absent	absent
dHMN/DSMA5	GARS1	c.2094A>G (p.Gly526Arg)	absent	absent
Sub-Saharan Africa
CMT1B	MPZ	c.234C>G (p.Ser78Trp)	absent	absent
CMT2D	GARS1	c.794C>A (p.Ser265Tyr)	absent	absent
CMTint/DSMA	PLEKHG5	c.104delG (p.Cys35Phefs)	absent	absent
absent: sufficient coverage (>20x) of the variant site was observed in the gnomAD broswer (confirmed by examining the IGV read data plots), however the specific variant under query was not found
N/A: not applicable
Reference: gnomAD v2.1.1 and gnomAD v3.1 was used to obtain the frequency data (gnomAD database; https://gnomad.broadinstitute.org) (last accessed on 09-09-2021)
